# Supplementary material for: Complement Susceptibility in Relation to Genome Sequence of Recent Klebsiella pneumoniae Isolates from Thai Hospitals
Source: mSphere. 2018 Nov 7;3(6):e00537-18. doi: 10.1128/mSphere.00537-18 (PMC6222052; doi:10.1128/mSphere.00537-18)
Supplement: DATA SET S1 [file sph006182700sd1.xlsx]

## Sheet: Sheet1
File_ID	Accession	Strain_ID	Strain_name	Strain_designation	%Mapped_Klebsiella_pneumoniae_subsp_pneumoniae_MGH_78578_v2	N50	Species	KL	ST	Country_isolated	Year_isolated	Hospital_isolated	Sample_note
22036_6#270	ERS1276024	4300STDY6470394	KP1	SR1	78.5	404970	Klebsiella pneumoniae	KL20	268	Thailand	2016	Siriraj	Sputum
22036_6#272	ERS1276026	4300STDY6470396	KP3	SR3	75.9	347038	Klebsiella pneumoniae	KL2	14	Thailand	2016	Siriraj	Pus/at old surgical wound
22036_6#273	ERS1276027	4300STDY6470397	KP4	SR4	66.7	274183	Klebsiella pneumoniae	KL10	147	Thailand	2016	Siriraj	Sputum
22036_6#274	ERS1276028	4300STDY6470398	KP5	SR5	87.2	442555	Klebsiella pneumoniae	KL1	23	Thailand	2016	Siriraj	Sputum
22036_6#275	ERS1276029	4300STDY6470399	KP6	SR6	78.8	287244	Klebsiella pneumoniae	KL21*	2557	Thailand	2016	Siriraj	Sputum
22036_6#276	ERS1276030	4300STDY6470400	KP7	SR7	89	477059	Klebsiella pneumoniae	KL1	23	Thailand	2016	Siriraj	Urine/midstream
22036_6#277	ERS1276031	4300STDY6470401	KP8	SR8	80.9	308561	Klebsiella pneumoniae	KL12	469	Thailand	2016	Siriraj	Urine/in&out cath
22036_6#278	ERS1276032	4300STDY6470402	KP9	SR9	79.6	384387	Klebsiella pneumoniae	KL103	35	Thailand	2016	Siriraj	Pus/Rt.ovary
22036_6#279	ERS1276033	4300STDY6470403	KP10	SR10	92.2	274466	Klebsiella pneumoniae	KL2	65	Thailand	2016	Siriraj	Ascitic fluid from peritoneal cavity
22036_6#280	ERS1276034	4300STDY6470404	KP11	SR11	86.6	425822	Klebsiella pneumoniae	KL51	16	Thailand	2016	Siriraj	Urine/midstream
22036_6#281	ERS1276035	4300STDY6470405	KP12	SR12	84.7	208408	Klebsiella pneumoniae	KL24	15	Thailand	2016	Siriraj	Urine/midstream
22036_6#282	ERS1276036	4300STDY6470406	KP13	SR13	91.2	347617	Klebsiella pneumoniae	KL2	86	Thailand	2016	Siriraj	Urine/midstream
22036_6#283	ERS1276037	4300STDY6470407	KP14	SR14	88.1	289144	Klebsiella pneumoniae	KL24	15	Thailand	2016	Siriraj	Urine/indwelling
22036_6#284	ERS1276038	4300STDY6470408	KP15	SR15	89.8	405875	Klebsiella pneumoniae	KL2	25	Thailand	2016	Siriraj	Ascitic fluid
22036_6#285	ERS1276039	4300STDY6470409	KP16	SR16	83.1	422077	Klebsiella pneumoniae	KL16	35	Thailand	2016	Siriraj	Pus from nose
22036_6#286	ERS1276040	4300STDY6470410	KP17	SR17	84.8	355487	Klebsiella pneumoniae	KL103*	133	Thailand	2016	Siriraj	Sputum
22036_6#287	ERS1276041	4300STDY6470411	KP18	SR18	78.5	824076	Klebsiella pneumoniae	KL25	336	Thailand	2016	Siriraj	Urine/indwelling
22036_6#288	ERS1276042	4300STDY6470412	KP19	SR19	86	583154	Klebsiella pneumoniae	KL38	37	Thailand	2016	Siriraj	Urine/in&out cath
22036_6#289	ERS1276043	4300STDY6470413	KP20	SR20	92.3	431093	Klebsiella pneumoniae	KL46	277	Thailand	2016	Siriraj	Urine/in&out cath
22036_6#290	ERS1276044	4300STDY6470414	KP21	SR21	93.5	412242	Klebsiella pneumoniae	KL5	60	Thailand	2016	Siriraj	Blood
22036_6#291	ERS1276045	4300STDY6470415	KP22	SR22	82.2	345748	Klebsiella pneumoniae	KL2	14	Thailand	2016	Siriraj	Blood
22036_6#292	ERS1276046	4300STDY6470416	KP23	SR23	92.2	396850	Klebsiella pneumoniae	KL137	1076	Thailand	2016	Siriraj	Blood
22036_6#294	ERS1276048	4300STDY6470418	KP25	SR25	82.6	407974	Klebsiella pneumoniae	KL10	147	Thailand	2016	Siriraj	Sputum
22036_6#296	ERS1276050	4300STDY6470420	KP27	SR27	85.6	418483	Klebsiella pneumoniae	KL1	23	Thailand	2016	Siriraj	Sputum
22036_6#297	ERS1276051	4300STDY6470421	KP28	SR28	86.2	305919	Klebsiella pneumoniae	KL2	22~	Thailand	2016	Siriraj	Sputum
22036_6#298	ERS1276052	4300STDY6470422	KP29	SR29	87.8	327515	Klebsiella pneumoniae	KL1	23	Thailand	2016	Siriraj	Blood
22036_6#299	ERS1276053	4300STDY6470423	KP30	SR30	76.4	1222141	Klebsiella pneumoniae	KL25	17	Thailand	2016	Siriraj	Blood
22036_6#300	ERS1276054	4300STDY6470424	KP31	SR31	84.8	399955	Klebsiella pneumoniae	KL1	23	Thailand	2016	Siriraj	Blood
22036_6#301	ERS1276055	4300STDY6470425	KP32	SR32	86.9	289460	Klebsiella pneumoniae	KL1	23	Thailand	2016	Siriraj	Blood
22036_6#302	ERS1276056	4300STDY6470426	KP33	SR33	74.6	284595	Klebsiella pneumoniae	KL28	15	Thailand	2016	Siriraj	Urine/indwelling
22036_6#303	ERS1276057	4300STDY6470427	KP34	SR34	80.1	409009	Klebsiella pneumoniae	KL54	29	Thailand	2016	Siriraj	Urine/ureterostomy
22036_6#304	ERS1276058	4300STDY6470428	KP35	SR35	89.4	368315	Klebsiella pneumoniae	KL15	37	Thailand	2016	Siriraj	Urine/in&out cath
22036_6#305	ERS1276059	4300STDY6470429	KP36	SR36	87.5	329062	Klebsiella pneumoniae	KL123	11	Thailand	2016	Siriraj	-
22036_6#306	ERS1276060	4300STDY6470430	KP37	SR37	94.1	376504	Klebsiella pneumoniae	KL38	1779	Thailand	2016	Siriraj	-
22036_6#307	ERS1276061	4300STDY6470431	KP38	SR38	80.2	328804	Klebsiella pneumoniae	KL10	147	Thailand	2016	Siriraj	-
22036_6#308	ERS1276062	4300STDY6470432	KP39	SR39	65.6	249215	Klebsiella pneumoniae	KL28	15	Thailand	2016	Siriraj	-
22036_6#309	ERS1276063	4300STDY6470433	KP40	SR40	88.1	368058	Klebsiella pneumoniae	KL20	268	Thailand	2016	Siriraj	-
22036_6#310	ERS1276064	4300STDY6470434	KP41	SR41	84.4	219759	Klebsiella pneumoniae	KL108	110	Thailand	2016	Siriraj	-
22036_6#311	ERS1276065	4300STDY6470435	KP42	SR42	82.3	216866	Klebsiella pneumoniae	KL45	874	Thailand	2016	Siriraj	-
22036_6#313	ERS1276067	4300STDY6470437	KP44	SR44	77.1	350590	Klebsiella pneumoniae	KL2	14	Thailand	2016	Siriraj	-
22036_6#314	ERS1276068	4300STDY6470438	KP45	SR45	87.2	721730	Klebsiella pneumoniae	KL54	29	Thailand	2016	Siriraj	-
22036_6#315	ERS1276069	4300STDY6470439	KP46	SR46	86.8	471458	Klebsiella pneumoniae	KL55	1545	Thailand	2016	Siriraj	-
22036_6#316	ERS1276070	4300STDY6470440	KP47	SR47	70.8	385603	Klebsiella pneumoniae	KL10	147	Thailand	2016	Siriraj	-
22036_6#317	ERS1276071	4300STDY6470441	KP48	SR48	79.6	380377	Klebsiella pneumoniae	KL10	147	Thailand	2016	Siriraj	-
22036_6#318	ERS1276072	4300STDY6470442	KP49	SR49	88.9	357729	Klebsiella pneumoniae	KL5	45	Thailand	2016	Siriraj	-
22036_6#319	ERS1276073	4300STDY6470443	KP50	SR50	83	242450	Klebsiella pneumoniae	KL8	252	Thailand	2016	Siriraj	-
22036_6#320	ERS1276074	4300STDY6470444	KP51	SR51	92.5	331882	Klebsiella pneumoniae	KL2	86	Thailand	2016	Siriraj	-
22036_6#321	ERS1276075	4300STDY6470445	KP52	SR52	84.8	168789	Klebsiella pneumoniae	KL24	20	Thailand	2016	Siriraj	-
22036_6#322	ERS1276076	4300STDY6470446	KP53	SR53	75.4	584013	Klebsiella pneumoniae	KL51	16	Thailand	2016	Siriraj	-
22036_6#323	ERS1276077	4300STDY6470447	KP54	SR54	68.3	423193	Klebsiella pneumoniae	KL51	231	Thailand	2016	Siriraj	-
22036_6#324	ERS1276078	4300STDY6470448	KP55	SR55	89.4	364907	Klebsiella pneumoniae	KL63	111	Thailand	2016	Siriraj	-
22036_6#325	ERS1276079	4300STDY6470449	KP56	SR56	75.5	249214	Klebsiella pneumoniae	KL20	Unknown	Thailand	2016	Siriraj	-
22036_6#326	ERS1276080	4300STDY6470450	KP57	SR57	75.5	335241	Klebsiella pneumoniae	KL51	16	Thailand	2016	Siriraj	-
22036_6#327	ERS1276082	4300STDY6470452	KP59	SR59	79.9	426176	Klebsiella pneumoniae	KL51	16	Thailand	2016	Siriraj	-
22036_6#328	ERS1276083	4300STDY6470453	KP60	SR60	79	518986	Klebsiella pneumoniae	KL10	147	Thailand	2016	Siriraj	-
22036_6#329	ERS1276084	4300STDY6470454	KP61	SR61	83.5	349343	Klebsiella pneumoniae	KL55	37	Thailand	2016	Siriraj	-
22036_6#331	ERS1276086	4300STDY6470456	KP63	SR63	89.5	324434	Klebsiella pneumoniae	KL2	375	Thailand	2016	Siriraj	-
22036_6#332	ERS1276087	4300STDY6470457	KP64	SR64	81.8	372818	Klebsiella pneumoniae	KL117	2426	Thailand	2016	Siriraj	-
22036_6#333	ERS1276088	4300STDY6470458	KP65	SR65	88.1	419768	Klebsiella pneumoniae	KL1	23	Thailand	2016	Siriraj	-
22036_6#334	ERS1276089	4300STDY6470459	KP66	SR66	89	307913	Klebsiella pneumoniae	KL1	23	Thailand	2016	Siriraj	-
22036_6#335	ERS1276090	4300STDY6470460	KP67	SR67	86.7	395051	K. quasipneumoniae	KL52	644~	Thailand	2016	Siriraj	-
22036_6#336	ERS1276091	4300STDY6470461	KP68	SR68	91.6	405469	Klebsiella pneumoniae	KL118	37	Thailand	2016	Siriraj	-
22036_6#337	ERS1276092	4300STDY6470462	KP69	SR69	92.1	779526	Klebsiella pneumoniae	KL62	791	Thailand	2016	Siriraj	-
22036_6#338	ERS1276093	4300STDY6470463	KP70	SR70	93.1	595762	Klebsiella pneumoniae	KL35	661	Thailand	2016	Siriraj	-
22036_6#339	ERS1276094	4300STDY6470464	KP71	SR71	86.6	448983	Klebsiella pneumoniae	KL1	23	Thailand	2016	Siriraj	-
22036_6#340	ERS1276095	4300STDY6470465	KP72	SR72	79.2	209473	Klebsiella pneumoniae	KL15-1	11	Thailand	2016	Siriraj	-
22036_6#341	ERS1276096	4300STDY6470466	KP73	SR73	81	337043	Klebsiella pneumoniae	KL10	147	Thailand	2016	Siriraj	-
22036_6#342	ERS1276097	4300STDY6470467	KP74	SR74	92.8	949727	Klebsiella pneumoniae	KL22	551~	Thailand	2016	Siriraj	-
22036_6#343	ERS1276098	4300STDY6470468	KP75	SR75	92	690933	Klebsiella pneumoniae	KL146	784	Thailand	2016	Siriraj	-
22036_6#344	ERS1276099	4300STDY6470469	KP76	SR76	88.8	415065	Klebsiella pneumoniae	KL110	353	Thailand	2016	Siriraj	-
22036_6#347	ERS1276102	4300STDY6470472	KP79	SR79	62.7	313232	Klebsiella pneumoniae	KL43	45	Thailand	2016	Siriraj	-
22036_6#349	ERS1276104	4300STDY6470474	KP81	SR81	75.9	363762	Klebsiella pneumoniae	KL20	420	Thailand	2016	Siriraj	-
22036_6#350	ERS1276105	4300STDY6470475	KP82	SR82	82.4	771522	Klebsiella pneumoniae	KL54	530	Thailand	2016	Siriraj	-
22036_6#353	ERS1276108	4300STDY6470478	KP85	SR85	80.2	376055	Klebsiella pneumoniae	KL105	656	Thailand	2016	Siriraj	-
22036_6#354	ERS1276109	4300STDY6470479	KP86	SR86	82.3	328780	Klebsiella pneumoniae	KL2	14	Thailand	2016	Siriraj	-
22036_6#355	ERS1276110	4300STDY6470480	KP87	SR87	72	627834	Klebsiella pneumoniae	KL20	420	Thailand	2016	Siriraj	-
22036_6#356	ERS1276111	4300STDY6470481	KP88	SR88	69.7	384620	Klebsiella pneumoniae	KL2	65	Thailand	2016	Siriraj	-
22036_6#357	ERS1276112	4300STDY6470482	KP89	SR89	74.3	284594	Klebsiella pneumoniae	KL161	15	Thailand	2016	Siriraj	-
22036_6#359	ERS1276114	4300STDY6470484	KP91	SR91	81.6	725683	Klebsiella pneumoniae	KL28	Unknown	Thailand	2016	Siriraj	-
22036_6#360	ERS1276115	4300STDY6470485	KP92	SR92	56.7	377153	Klebsiella pneumoniae	KL3	8	Thailand	2016	Siriraj	-
22036_6#361	ERS1276116	4300STDY6470486	KP93	SR93	77.7	330245	Klebsiella pneumoniae	KL15-1	11	Thailand	2016	Siriraj	-
22036_6#362	ERS1276117	4300STDY6470487	KP94	SR94	82.7	377219	Klebsiella pneumoniae	KL35	76	Thailand	2016	Siriraj	-
22036_6#363	ERS1276118	4300STDY6470488	KP95	SR95	84.7	405967	Klebsiella pneumoniae	KL21	323	Thailand	2016	Siriraj	-
22036_6#364	ERS1276120	4300STDY6470490	KP96	SR96	78.6	284594	Klebsiella pneumoniae	KL24	15	Thailand	2016	Siriraj	-
22036_6#59	ERS1276121	4300STDY6470491	KP97	SR97	89.2	1059947	Klebsiella pneumoniae	KL15-1	659	Thailand	2016	Siriraj	-
22036_6#60	ERS1276122	4300STDY6470492	KP98	SR98	72.4	254268	Klebsiella pneumoniae	KL10	147	Thailand	2016	Siriraj	-
22036_6#61	ERS1276123	4300STDY6470493	KP99	SR99	94.8	737190	Klebsiella pneumoniae	KL24	661	Thailand	2016	Siriraj	-
22036_6#62	ERS1276124	4300STDY6470494	KP100	SR100	87.9	366351	Klebsiella pneumoniae	KL2	65	Thailand	2016	Siriraj	-
22036_6#64	ERS1276151	4300STDY6470522	KPMYSP246	TU28	90.5	406866	Klebsiella pneumoniae	KL21	323	Thailand	2016	TU	Sputum
22036_6#65	ERS1306170	4300STDY6542351	KPMAP1184	TU1	75	379669	Klebsiella pneumoniae	KL102	36	Thailand	2016	TU	Pus
22036_6#66	ERS1306171	4300STDY6542352	KPMASP463	TU2	92.8	294936	Klebsiella pneumoniae	KL112	15	Thailand	2016	TU	Sputum
22036_6#67	ERS1306172	4300STDY6542353	KPMAU765	TU3	80.8	349281	Klebsiella pneumoniae	KL133	147	Thailand	2016	TU	Urine
22036_6#68	ERS1306173	4300STDY6542354	KPAPP277	TU4	84.9	304130	Klebsiella pneumoniae	KL24	15	Thailand	2016	TU	Pus
22036_6#69	ERS1306174	4300STDY6542355	KPAPH142	TU5	86.5	432484	Klebsiella pneumoniae	KL7	37	Thailand	2016	TU	Blood
22036_6#70	ERS1306175	4300STDY6542356	KPAPH331	TU6	85.1	3005063	K. quasipneumoniae	KL64	2000~	Thailand	2016	TU	Blood
22036_6#71	ERS1306176	4300STDY6542357	KPAPSP97	TU7	90.3	391983	K. quasipneumoniae	KL126	2696~	Thailand	2016	TU	Sputum
22036_6#73	ERS1306178	4300STDY6542359	KPAPU401	TU9	82.3	946295	Klebsiella pneumoniae	KL51	231	Thailand	2016	TU	Urine
22036_6#75	ERS1306180	4300STDY6542361	KPAPU593	TU11	91.8	192791	Klebsiella pneumoniae	KL74	147	Thailand	2016	TU	Urine
22036_6#76	ERS1306181	4300STDY6542362	KPAPU614	TU12	90.6	243068	Klebsiella pneumoniae	KL74	147	Thailand	2016	TU	Urine
22036_6#77	ERS1306182	4300STDY6542363	KPAPU720	TU13	90.7	727914	Klebsiella pneumoniae	KL25	17	Thailand	2016	TU	Urine
22036_6#78	ERS1306183	4300STDY6542364	KPAPU748	TU14	95.5	439927	Klebsiella pneumoniae	KL13	2435~	Thailand	2016	TU	Urine
22036_6#80	ERS1306185	4300STDY6542366	KPAPU811	TU16	89.1	427586	Klebsiella pneumoniae	KL51	16	Thailand	2016	TU	Urine
22036_6#81	ERS1306186	4300STDY6542367	KPAPU821	TU17	94.1	429664	Klebsiella pneumoniae	KL111	17	Thailand	2016	TU	Urine
22036_6#82	ERS1306187	4300STDY6542368	KPAPU823	TU18	92	495929	Klebsiella pneumoniae	KL2	14	Thailand	2016	TU	Urine
22036_6#83	ERS1306188	4300STDY6542369	KPAPU848	TU19	86.5	427610	Klebsiella pneumoniae	KL122	17	Thailand	2016	TU	Urine
22036_6#269	ERS1306200	4300STDY6542381	KP58	SR58	95.3	455548	Klebsiella pneumoniae	KL61	2434	Thailand	2016	Siriraj	-
22036_6#1	ERS1470092	4300STDY6636933	KPMYH-1125	TU30	91.6	560837	Klebsiella pneumoniae	KL2	14	Thailand	2016	TU	Blood
22036_6#2	ERS1470093	4300STDY6636934	KPMYU-590	TU31	85.6	481741	Klebsiella pneumoniae	KL20	420	Thailand	2016	TU	Urine
22204_7#339	ERS1470094	4300STDY6636935	KPMYU-605	TU32	85.4	724596	Klebsiella pneumoniae	KL25	17	Thailand	2016	TU	Urine
22036_6#3	ERS1470096	4300STDY6636937	KPMYH-1881	TU33	88	897714	Klebsiella pneumoniae	KL30	Unknown	Thailand	2016	TU	Blood
22036_6#6	ERS1470099	4300STDY6636940	KPMYSP-458	TU35	94.2	456295	Klebsiella pneumoniae	KL15-1	200	Thailand	2016	TU	Sputum
22036_6#7	ERS1470100	4300STDY6636941	KPMYH-1804	TU36	87.3	367535	Klebsiella pneumoniae	KL7	37	Thailand	2016	TU	Blood
22036_6#8	ERS1470101	4300STDY6636942	KPMYH-241	TU37	87.5	441218	Klebsiella pneumoniae	KL1	23	Thailand	2016	TU	Blood
22036_6#9	ERS1470102	4300STDY6636943	KPMYH-1946	TU38	92.3	432473	Klebsiella pneumoniae	KL103	964	Thailand	2016	TU	Blood
22036_6#11	ERS1470105	4300STDY6636946	KPJNU-67	TU40	91	270789	Klebsiella pneumoniae	KL15-1	340	Thailand	2016	TU	Urine
22036_6#12	ERS1470106	4300STDY6636947	KP3541	SG39	94.5	472162	Klebsiella pneumoniae	KL15-1	37	Thailand	2016	Songkla	Urine
22036_6#13	ERS1470107	4300STDY6636948	KP3127	SG40	88.7	429181	Klebsiella pneumoniae	KL19	29	Thailand	2016	Songkla	Blood
22036_6#14	ERS1470108	4300STDY6636949	KP2996	SG41	89.6	375780	Klebsiella pneumoniae	KL102	307	Thailand	2016	Songkla	Blood
22036_6#15	ERS1470109	4300STDY6636950	KP4032	SG42	82.9	92572	K. quasipneumoniae	KL155	1584	Thailand	2016	Songkla	Sputum
22036_6#16	ERS1470110	4300STDY6636951	KP4421	SG43	88.3	404516	Klebsiella pneumoniae	KL51	16	Thailand	2016	Songkla	Urine
22036_6#17	ERS1470111	4300STDY6636952	KP4284	SG44	90.3	350422	Klebsiella pneumoniae	KL2	14	Thailand	2016	Songkla	Urine
22036_6#18	ERS1470112	4300STDY6636953	KP4593	SG45	86.3	324536	Klebsiella pneumoniae	KL51	16	Thailand	2016	Songkla	Urine
22036_6#19	ERS1470113	4300STDY6636954	KP4631	SG46	86.8	305493	Klebsiella pneumoniae	KL2	65	Thailand	2016	Songkla	Blood
22036_6#20	ERS1470114	4300STDY6636955	KP190	SG47	68.7	355638	Klebsiella pneumoniae	KL108	35	Thailand	2016	Songkla	Pus
22036_6#21	ERS1470115	4300STDY6636956	KP626	SG48	91.9	350556	Klebsiella pneumoniae	KL114	219	Thailand	2016	Songkla	Pus
22036_6#22	ERS1470116	4300STDY6636957	KP5847	SG49	81	373178	Klebsiella pneumoniae	KL51	16	Thailand	2016	Songkla	Urine
22036_6#23	ERS1470117	4300STDY6636958	KP5350	SG50	85.4	422397	Klebsiella pneumoniae	KL102	307	Thailand	2016	Songkla	Body fluid
22036_6#25	ERS1470120	4300STDY6636961	KP5279	SG53	79.5	219342	Klebsiella pneumoniae	KL12	163	Thailand	2016	Songkla	Sputum
22036_6#26	ERS1470121	4300STDY6636962	KP5682	SG54	86.2	598134	K. quasipneumoniae	KL103	334	Thailand	2016	Songkla	Urine
22204_7#340	ERS1470122	4300STDY6636963	KP5758	SG55	92.6	416245	Klebsiella pneumoniae	KL17	101	Thailand	2016	Songkla	Urine
22036_6#27	ERS1470123	4300STDY6636964	KP5115	SG56	91.3	502021	Klebsiella pneumoniae	KL102	307	Thailand	2016	Songkla	Body fluid
22036_6#28	ERS1470124	4300STDY6636965	KP289	SG57	87.4	672492	K. quasipneumoniae	KL60	1224	Thailand	2016	Songkla	Sputum
22036_6#29	ERS1470125	4300STDY6636966	KP799	SG58	89.2	318852	Klebsiella pneumoniae	KL20	268	Thailand	2016	Songkla	Sputum
22036_6#30	ERS1470126	4300STDY6636967	KP732	SG59	93.8	378138	Klebsiella pneumoniae	KL102	307	Thailand	2016	Songkla	Blood
22036_6#31	ERS1470127	4300STDY6636968	KP818	SG60	94.9	367271	Klebsiella pneumoniae	KL42	309	Thailand	2016	Songkla	Sputum
22036_6#32	ERS1470128	4300STDY6636969	KP971	SG61	91.9	375705	Klebsiella pneumoniae	KL102	307	Thailand	2016	Songkla	Blood
22036_6#33	ERS1470129	4300STDY6636970	KP1003	SG62	89.5	228882	Klebsiella pneumoniae	KL21	540	Thailand	2016	Songkla	Urine
22036_6#34	ERS1470130	4300STDY6636971	KP1023-09	SG76	88.2	501158	K. quasipneumoniae	KL60	1224	Thailand	2016	Songkla	Tissue
22036_6#35	ERS1470131	4300STDY6636972	KP1326-09	SG77	91.1	394715	Klebsiella pneumoniae	KL62	45	Thailand	2016	Songkla	Urine
22036_6#36	ERS1470132	4300STDY6636973	KP1686-09	SG78	94.6	465300	Klebsiella pneumoniae	KL31	238~	Thailand	2016	Songkla	Blood
22036_6#37	ERS1470133	4300STDY6636974	KP1689-09	SG79	89.3	506291	Klebsiella pneumoniae	KL51	16	Thailand	2016	Songkla	Urine
22036_6#38	ERS1470134	4300STDY6636975	KP2331-09	SG80	88.8	368790	Klebsiella pneumoniae	KL122	617	Thailand	2016	Songkla	Urine
22036_6#39	ERS1470135	4300STDY6636976	KP2455-09	SG81	90.5	472390	Klebsiella pneumoniae	KL17	101	Thailand	2016	Songkla	Blood
22036_6#40	ERS1470136	4300STDY6636977	KP2524-09	SG82	91.4	336652	Klebsiella pneumoniae	KL24	11	Thailand	2016	Songkla	Urine
22036_6#41	ERS1470137	4300STDY6636978	KP2583-09	SG83	91.5	729296	Klebsiella pneumoniae	KL74	273	Thailand	2016	Songkla	Urine
22036_6#42	ERS1470138	4300STDY6636979	KP2595-09	SG84	91.9	372118	Klebsiella pneumoniae	KL102	307	Thailand	2016	Songkla	Urine
22036_6#43	ERS1470139	4300STDY6636980	KP2693-09	SG85	89	190973	Klebsiella pneumoniae	KL110	15	Thailand	2016	Songkla	Sputum
22036_6#44	ERS1470140	4300STDY6636981	KP3325-09	SG86	93	518588	Klebsiella pneumoniae	KL122	617	Thailand	2016	Songkla	Sputum
22036_6#45	ERS1470141	4300STDY6636982	KP3346-09	SG87	92.3	195341	Klebsiella pneumoniae	KL15	502	Thailand	2016	Songkla	Sputum
22036_6#46	ERS1470142	4300STDY6636983	KP3463-09	SG88	80.1	253916	K. quasipneumoniae	KL106	1443~	Thailand	2016	Songkla	Sputum
22036_6#47	ERS1470143	4300STDY6636984	KP3544-09	SG89	90.2	335780	Klebsiella pneumoniae	KL107	11	Thailand	2016	Songkla	Sputum
22036_6#48	ERS1470144	4300STDY6636985	KP3915-09	SG90	92	362813	Klebsiella pneumoniae	KL125	378	Thailand	2016	Songkla	Urine
22036_6#49	ERS1470145	4300STDY6636986	KP3937-09	SG91	91.9	393915	Klebsiella pneumoniae	KL62	48	Thailand	2016	Songkla	Pus
22036_6#50	ERS1470146	4300STDY6636987	KP3964-09	SG92	91.4	823383	Klebsiella pneumoniae	KL64	147	Thailand	2016	Songkla	Urine
22036_6#51	ERS1470147	4300STDY6636988	KP4294-09	SG93	92.1	803728	Klebsiella pneumoniae	KL23	280	Thailand	2016	Songkla	Blood
22036_6#52	ERS1470148	4300STDY6636989	KP5131-09	SG94	92.2	372782	Klebsiella pneumoniae	KL30	2435~	Thailand	2016	Songkla	Blood
22036_6#53	ERS1470149	4300STDY6636990	KP5212-09	SG95	92.8	398424	Klebsiella pneumoniae	KL10	629	Thailand	2016	Songkla	Urine
22036_6#54	ERS1470150	4300STDY6636991	KP5227-09	SG96	86.1	88200	K. quasipneumoniae	KL155	1584	Thailand	2016	Songkla	Sputum
22036_6#55	ERS1470151	4300STDY6636992	KP5397-09	SG97	87.9	777435	Klebsiella pneumoniae	KL136	70	Thailand	2016	Songkla	Urine
24276_3#69	ERS1930383	4300STDY7045913	KPJNH-2216	TU39	91.8	209438	Klebsiella pneumoniae	KL57	592	Thailand	2016	TU	Blood
24276_3#70	ERS1930384	4300STDY7045914	KP5484	SG52	86.4	782162	K. quasipneumoniae	KL108	1031	Thailand	2016	Songkla	Urine
24276_3#71	ERS1930385	4300STDY7045915	KPMYSP224	TU27	89.2	353907	Klebsiella pneumoniae	KL5	35	Thailand	2016	TU	Sputum
24276_3#72	ERS1930386	4300STDY7045916	KPMYSP247	TU29	90.5	443614	Klebsiella pneumoniae	KL10	45	Thailand	2016	TU	Sputum
24276_3#73	ERS1930387	4300STDY7045917	KPMYH-1647	TU34	90.3	401721	Klebsiella pneumoniae	KL106	580	Thailand	2016	TU	Blood
